# Supplementary material for: Multiple Horizontal Mini-chromosome Transfers Drive Genome Evolution of Clonal Blast Fungus Lineages
Source: Mol Biol Evol. 2024 Aug 6;41(8):msae164. doi: 10.1093/molbev/msae164 (PMC11346369; doi:10.1093/molbev/msae164)
Supplement: msae164_Supplementary_Data [file msae164_supplementary_data.zip]

Archive with 2 entries (2 files):
- Barragan2024_SupplementalTables.xlsx
- Barragan_2024_SupplementaryFigures.pdf
